# Supplementary material for: Prion-like Domains in Spike Protein of SARS-CoV-2 Differ across Its Variants and Enable Changes in Affinity to ACE2
Source: Microorganisms. 2022 Jan 25;10(2):280. doi: 10.3390/microorganisms10020280 (PMC8878784; doi:10.3390/microorganisms10020280)
Supplement: Supplementary file 1 [file microorganisms-10-00280-s001.zip]

Archive with 1 entries (1 files):
- microorganisms-1552123-supplementary.pdf
